# Supplementary material for: Circulating large extracellular vesicles as diagnostic biomarkers of indeterminate thyroid nodules: multi-platform omics analysis
Source: BJS Open. 2024 Dec 30;9(1):zrae139. doi: 10.1093/bjsopen/zrae139 (PMC11683363; doi:10.1093/bjsopen/zrae139)
Supplement: zrae139_Supplementary_Data [file zrae139_supplementary_data.zip]

Archive with 2 entries (2 files):
- BJS5-2024-07-0279.R1 CLEAN BJS-Open-supplementary-material-template-SS-CS00039106-2.docx
- MIBlood-EV v1.1- NA- Thyroid L-EV.pdf
